# Supplementary material for: Preoperative Factors for Lymphovascular Invasion in Prostate Cancer: A Systematic Review and Meta-Analysis
Source: Int J Mol Sci. 2024 Jan 10;25(2):856. doi: 10.3390/ijms25020856 (PMC10815768; doi:10.3390/ijms25020856)
Supplement: Supplementary file 1 [file ijms-25-00856-s001.zip]

Archive with 1 entries (1 files):
- ijms-2753607-supplementary.pdf
